# Supplementary material for: Influence of Malignant Pleural Fluid from Lung Adenocarcinoma Patients on Neutrophil Response
Source: Cancers (Basel). 2022 May 20;14(10):2529. doi: 10.3390/cancers14102529 (PMC9139419; doi:10.3390/cancers14102529)
Supplement: Supplementary file 1 [file cancers-14-02529-s001.zip]

Archive with 1 entries (1 files):
- cancers-1713599-supplementary.pdf
